# Supplementary material for: In Situ Growth Intercalation Structure MXene@Anatase/Rutile TiO2 Ternary Heterojunction with Excellent Phosphoprotein Detection in Sweat
Source: Biosensors (Basel). 2022 Oct 12;12(10):865. doi: 10.3390/bios12100865 (PMC9599406; doi:10.3390/bios12100865)
Supplement: Supplementary file 1 [file biosensors-12-00865-s001.zip]

Archive with 1 entries (1 files):
- biosensors-1937832-supplementary.pdf
